# Supplementary material for: Work-related and personal factors in shoulder disorders among electronics workers: findings from an electronics enterprise in Taiwan
Source: BMC Public Health. 2021 Aug 9;21:1525. doi: 10.1186/s12889-021-11572-4 (PMC8351339; doi:10.1186/s12889-021-11572-4)
Supplement: Supplementary file 1 — Additional file 1: Questionnaire about shoulder symptom. This is the questionnaire about shoulder symptom developed in this study, including basic information, information on shoulder symptom, and work-related information. Supplementary Table 1: Basic characteristics of study population with and without subacromial impingement syndrome. Supplementary Table 2: Distribution of biomechanical risks for study population with and without subacromial impingement syndrome. Supplementary Table 3: Basic characteristics of study population and distribution of occupational shoulder symptoms. Supplementary Table 4: Distribution of biomechanical risks for occupational shoulder symptoms. Supplementary Table 5: Univariate and multivariate logistic regression analysis of factors influencing occupational shoulder symptoms. [file 12889_2021_11572_MOESM1_ESM.zip]

Archive with 2 entries (2 files):
- Questionnaire about shoulder symptomR4.docx
- Supplementary Tables 20210710R4.docx
